# Supplementary material for: A 3D Printed Toolbox for Opto-Mechanical Components
Source: PLoS One. 2017 Jan 18;12(1):e0169832. doi: 10.1371/journal.pone.0169832 (PMC5242500; doi:10.1371/journal.pone.0169832)
Supplement: S1 File — Data corresponding to the measurements presented in the Results section where the kinematic mount, translation stage and integrating sphere are characterized. (ZIP) [file pone.0169832.s001.zip]

Archive with 8 entries (7 files):
- Supplementary Figure Data/
- Supplementary Figure Data/Fig_7a_Commercial.txt
- Supplementary Figure Data/Fig_7a_PLA.txt
- Supplementary Figure Data/Fig_7b_Commercial.txt
- Supplementary Figure Data/Fig_7b_PLA.txt
- Supplementary Figure Data/Fig_8a_Commercial.txt
- Supplementary Figure Data/Fig_8a_PLA.txt
- Supplementary Figure Data/Fig_9.txt
