# Supplementary material for: A 3D Printed Toolbox for Opto-Mechanical Components
Source: PLoS One. 2017 Jan 18;12(1):e0169832. doi: 10.1371/journal.pone.0169832 (PMC5242500; doi:10.1371/journal.pone.0169832)
Supplement: S1 File — Data corresponding to the measurements presented in the Results section where the kinematic mount, translation stage and integrating sphere are characterized. (ZIP) [file pone.0169832.s001.zip › Supplementary Figure Data/Fig_7a_Commercial.txt]

point	serie	pos	CMx	CMy
0	1	-3	-105	-5
1	1	-2	-71	-3
2	1	-1	-36	-1
3	1	0	0	0
4	1	1	34	1
5	1	2	70	2
6	1	3	104	3
7	2	-3	-105	-4
8	2	-2	-69	-3
9	2	-1	-36	-2
10	2	0	-1	0
11	2	1	34	1
12	2	2	69	2
13	2	3	104	3
14	3	-3	-107	-4
15	3	-2	-70	-3
16	3	-1	-36	-1
17	3	0	0	0
18	3	1	34	1
19	3	2	69	2
20	3	3	104	3
21	4	-3	-106	-4
22	4	-2	-70	-3
23	4	-1	-36	-2
24	4	0	-1	0
25	4	1	34	1
26	4	2	70	2
27	4	3	103	3
28	5	-3	-105	-5
29	5	-2	-72	-3
30	5	-1	-36	-1
31	5	0	0	0
32	5	1	34	1
33	5	2	68	2
34	5	3	103	3
35	6	-3	-106	-4
36	6	-2	-71	-3
37	6	-1	-36	-1
38	6	0	1	0
39	6	1	34	0
40	6	2	69	2
41	6	3	104	3
42	7	-3	-105	-5
43	7	-2	-69	-3
44	7	-1	-36	-1
45	7	0	0	-1
46	7	1	33	0
47	7	2	68	2
48	7	3	104	3
49	8	-3	-105	-5
50	8	-2	-69	-3
51	8	-1	-36	-1
52	8	0	0	0
53	8	1	34	1
54	8	2	71	2
55	8	3	104	3
56	9	-3	-104	-5
57	9	-2	-73	-4
58	9	-1	-36	-2
59	9	0	0	-1
60	9	1	35	0
61	9	2	70	2
62	9	3	105	2
63	10	-3	-106	-5
64	10	-2	-70	-3
65	10	-1	-36	-2
66	10	0	0	-1
67	10	1	33	0
68	10	2	70	2
69	10	3	104	3
