# Supplementary material for: A 3D Printed Toolbox for Opto-Mechanical Components
Source: PLoS One. 2017 Jan 18;12(1):e0169832. doi: 10.1371/journal.pone.0169832 (PMC5242500; doi:10.1371/journal.pone.0169832)
Supplement: S1 File — Data corresponding to the measurements presented in the Results section where the kinematic mount, translation stage and integrating sphere are characterized. (ZIP) [file pone.0169832.s001.zip › Supplementary Figure Data/Fig_7a_PLA.txt]

point	serie	pos	CMx	CMy
0	1	-3	-104	-4
1	1	-2	-69	-3
2	1	-1	-35	-1
3	1	0	1	0
4	1	1	34	1
5	1	2	70	2
6	1	3	103	1
7	2	-3	-105	-4
8	2	-2	-69	-3
9	2	-1	-37	-1
10	2	0	0	0
11	2	1	32	1
12	2	2	70	2
13	2	3	106	1
14	3	-3	-107	-4
15	3	-2	-71	-4
16	3	-1	-34	-1
17	3	0	0	0
18	3	1	36	0
19	3	2	69	2
20	3	3	105	1
21	4	-3	-105	-4
22	4	-2	-68	-2
23	4	-1	-34	-1
24	4	0	-1	-1
25	4	1	34	1
26	4	2	69	2
27	4	3	103	2
28	5	-3	-104	-4
29	5	-2	-70	-3
30	5	-1	-36	-1
31	5	0	1	0
32	5	1	34	1
33	5	2	69	2
34	5	3	105	0
35	6	-3	-105	-4
36	6	-2	-69	-4
37	6	-1	-34	-1
38	6	0	0	0
39	6	1	35	1
40	6	2	70	1
41	6	3	106	2
42	7	-3	-106	-4
43	7	-2	-70	-4
44	7	-1	-35	-1
45	7	0	1	0
46	7	1	34	1
47	7	2	70	2
48	7	3	105	2
49	8	-3	-105	-4
50	8	-2	-68	-3
51	8	-1	-35	-1
52	8	0	2	0
53	8	1	35	1
54	8	2	71	2
55	8	3	106	2
56	9	-3	-105	-4
57	9	-2	-71	-4
58	9	-1	-34	-1
59	9	0	-2	0
60	9	1	36	0
61	9	2	70	1
62	9	3	104	1
63	10	-3	-105	-4
64	10	-2	-71	-3
65	10	-1	-36	-1
66	10	0	0	0
67	10	1	36	0
68	10	2	69	1
69	10	3	105	0
