# Supplementary material for: A 3D Printed Toolbox for Opto-Mechanical Components
Source: PLoS One. 2017 Jan 18;12(1):e0169832. doi: 10.1371/journal.pone.0169832 (PMC5242500; doi:10.1371/journal.pone.0169832)
Supplement: S1 File — Data corresponding to the measurements presented in the Results section where the kinematic mount, translation stage and integrating sphere are characterized. (ZIP) [file pone.0169832.s001.zip › Supplementary Figure Data/Fig_7b_Commercial.txt]

point	serie	pos	CMx	CMy
0	1	-3	0	-106
1	1	-2	0	-72
2	1	-1	0	-37
3	1	0	0	0
4	1	1	0	34
5	1	2	-1	69
6	1	3	0	103
7	2	-3	0	-104
8	2	-2	0	-71
9	2	-1	0	-36
10	2	0	0	0
11	2	1	0	34
12	2	2	0	70
13	2	3	0	105
14	3	-3	0	-105
15	3	-2	0	-71
16	3	-1	0	-37
17	3	0	0	0
18	3	1	0	34
19	3	2	0	69
20	3	3	0	103
21	4	-3	0	-107
22	4	-2	0	-72
23	4	-1	0	-37
24	4	0	0	0
25	4	1	0	37
26	4	2	-1	69
27	4	3	-1	103
28	5	-3	0	-105
29	5	-2	0	-72
30	5	-1	0	-36
31	5	0	0	-1
32	5	1	0	35
33	5	2	0	70
34	5	3	-1	104
35	6	-3	0	-105
36	6	-2	0	-72
37	6	-1	0	-36
38	6	0	0	0
39	6	1	0	36
40	6	2	0	70
41	6	3	-1	105
42	7	-3	0	-106
43	7	-2	0	-71
44	7	-1	0	-37
45	7	0	0	-1
46	7	1	0	35
47	7	2	0	70
48	7	3	-1	104
49	8	-3	0	-106
50	8	-2	0	-72
51	8	-1	0	-36
52	8	0	0	-1
53	8	1	0	34
54	8	2	-1	70
55	8	3	-1	105
56	9	-3	0	-106
57	9	-2	1	-70
58	9	-1	0	-35
59	9	0	0	0
60	9	1	0	36
61	9	2	0	71
62	9	3	-1	104
63	10	-3	0	-106
64	10	-2	0	-72
65	10	-1	0	-38
66	10	0	0	-1
67	10	1	1	35
68	10	2	-1	69
69	10	3	-1	103
