# Supplementary material for: A 3D Printed Toolbox for Opto-Mechanical Components
Source: PLoS One. 2017 Jan 18;12(1):e0169832. doi: 10.1371/journal.pone.0169832 (PMC5242500; doi:10.1371/journal.pone.0169832)
Supplement: S1 File — Data corresponding to the measurements presented in the Results section where the kinematic mount, translation stage and integrating sphere are characterized. (ZIP) [file pone.0169832.s001.zip › Supplementary Figure Data/Fig_7b_PLA.txt]

point	serie	pos	CMx	CMy
0	1	-3	-4	-106
1	1	-2	-4	-69
2	1	-1	-2	-35
3	1	0	-1	0
4	1	1	0	34
5	1	2	0	68
6	1	3	0	103
7	2	-3	-5	-106
8	2	-2	-4	-69
9	2	-1	-3	-37
10	2	0	-1	0
11	2	1	-2	36
12	2	2	-1	69
13	2	3	-1	104
14	3	-3	-5	-106
15	3	-2	-5	-71
16	3	-1	-2	-38
17	3	0	-1	-1
18	3	1	-1	34
19	3	2	-1	68
20	3	3	-1	103
21	4	-3	-5	-107
22	4	-2	-4	-70
23	4	-1	-3	-36
24	4	0	-2	-1
25	4	1	-1	37
26	4	2	-1	70
27	4	3	-1	104
28	5	-3	-5	-104
29	5	-2	-4	-70
30	5	-1	-3	-36
31	5	0	-1	0
32	5	1	-1	33
33	5	2	-1	69
34	5	3	-1	104
35	6	-3	-5	-105
36	6	-2	-4	-71
37	6	-1	-2	-34
38	6	0	-1	0
39	6	1	-1	35
40	6	2	-1	70
41	6	3	-1	105
42	7	-3	-5	-106
43	7	-2	-5	-71
44	7	-1	-2	-35
45	7	0	-2	0
46	7	1	-1	35
47	7	2	-1	69
48	7	3	0	105
49	8	-3	-5	-105
50	8	-2	-5	-72
51	8	-1	-3	-39
52	8	0	-2	-1
53	8	1	-1	35
54	8	2	-1	68
55	8	3	-2	106
56	9	-3	-5	-106
57	9	-2	-6	-69
58	9	-1	-3	-36
59	9	0	-2	0
60	9	1	-1	33
61	9	2	-1	68
62	9	3	-1	103
63	10	-3	-6	-105
64	10	-2	-5	-71
65	10	-1	-3	-35
66	10	0	-2	0
67	10	1	-2	34
68	10	2	-1	68
69	10	3	-1	103
