# Supplementary material for: A 3D Printed Toolbox for Opto-Mechanical Components
Source: PLoS One. 2017 Jan 18;12(1):e0169832. doi: 10.1371/journal.pone.0169832 (PMC5242500; doi:10.1371/journal.pone.0169832)
Supplement: S1 File — Data corresponding to the measurements presented in the Results section where the kinematic mount, translation stage and integrating sphere are characterized. (ZIP) [file pone.0169832.s001.zip › Supplementary Figure Data/Fig_8a_Commercial.txt]

point	serie	pos	CMx	CMy
0	1	0	0	0
1	1	2	-1	1
2	1	4	0	1
3	1	6	0	1
4	1	8	0	1
5	1	10	-1	1
6	2	0	0	0
7	2	2	0	1
8	2	4	-1	1
9	2	6	0	1
10	2	8	0	1
11	2	10	0	1
12	3	0	0	0
13	3	2	0	0
14	3	4	0	1
15	3	6	0	1
16	3	8	0	1
17	3	10	-1	1
18	4	0	0	1
19	4	2	0	1
20	4	4	0	0
21	4	6	0	0
22	4	8	0	1
23	4	10	-1	1
24	5	0	0	0
25	5	2	0	0
26	5	4	0	0
27	5	6	0	0
28	5	8	0	1
29	5	10	-1	1
30	6	0	0	0
31	6	2	0	0
32	6	4	0	0
33	6	6	0	0
34	6	8	0	0
35	6	10	0	0
36	7	0	0	0
37	7	2	0	0
38	7	4	0	0
39	7	6	0	0
40	7	8	0	0
41	7	10	0	1
42	8	0	0	0
43	8	2	0	1
44	8	4	0	0
45	8	6	0	0
46	8	8	0	0
47	8	10	-1	0
48	9	0	0	0
49	9	2	0	0
50	9	4	0	1
51	9	6	0	1
52	9	8	0	1
53	9	10	-1	1
54	10	0	0	0
55	10	2	0	1
56	10	4	0	1
57	10	6	0	0
58	10	8	0	0
59	10	10	-1	0
60	11	0	0	0
61	11	2	0	0
62	11	4	0	0
63	11	6	0	0
64	11	8	0	0
65	11	10	0	0
66	12	0	-1	0
67	12	2	0	0
68	12	4	0	0
69	12	6	0	0
70	12	8	0	1
71	12	10	0	1
