# Supplementary material for: A 3D Printed Toolbox for Opto-Mechanical Components
Source: PLoS One. 2017 Jan 18;12(1):e0169832. doi: 10.1371/journal.pone.0169832 (PMC5242500; doi:10.1371/journal.pone.0169832)
Supplement: S1 File — Data corresponding to the measurements presented in the Results section where the kinematic mount, translation stage and integrating sphere are characterized. (ZIP) [file pone.0169832.s001.zip › Supplementary Figure Data/Fig_8a_PLA.txt]

point	serie	pos	CMx	CMy
0	1	0	0	0
1	1	2	0	4
2	1	4	-4	-9
3	1	6	-1	-9
4	1	8	-1	-11
5	1	10	1	-15
6	2	0	1	-1
7	2	2	0	5
8	2	4	-3	-7
9	2	6	0	-2
10	2	8	0	-9
11	2	10	2	-15
12	3	0	1	-1
13	3	2	0	5
14	3	4	-3	-9
15	3	6	0	-1
16	3	8	-1	-12
17	3	10	2	-15
18	4	0	1	-1
19	4	2	-3	2
20	4	4	0	2
21	4	6	0	-2
22	4	8	-1	-8
23	4	10	1	-15
24	5	0	1	-1
25	5	2	-5	-9
26	5	4	0	2
27	5	6	0	-1
28	5	8	0	-9
29	5	10	2	-15
30	6	0	1	-1
31	6	2	-4	-9
32	6	4	-2	-5
33	6	6	0	-1
34	6	8	0	-7
35	6	10	3	-16
36	7	0	1	-1
37	7	2	-5	-9
38	7	4	0	2
39	7	6	1	-1
40	7	8	-1	-7
41	7	10	2	-15
42	8	0	1	-1
43	8	2	-5	-9
44	8	4	0	2
45	8	6	0	-2
46	8	8	-1	-8
47	8	10	2	-15
48	9	0	1	-1
49	9	2	-5	-9
50	9	4	-1	1
51	9	6	0	-1
52	9	8	0	-9
53	9	10	2	-15
54	10	0	1	-1
55	10	2	0	4
56	10	4	0	3
57	10	6	0	-3
58	10	8	0	-8
59	10	10	3	-16
60	11	0	2	0
61	11	2	0	4
62	11	4	-2	-10
63	11	6	0	-1
64	11	8	0	-7
65	11	10	3	-16
66	12	0	2	-1
67	12	2	0	3
68	12	4	-2	-7
69	12	6	0	-2
70	12	8	0	-12
71	12	10	3	-15
