# Supplementary material for: A 3D Printed Toolbox for Opto-Mechanical Components
Source: PLoS One. 2017 Jan 18;12(1):e0169832. doi: 10.1371/journal.pone.0169832 (PMC5242500; doi:10.1371/journal.pone.0169832)
Supplement: S1 File — Data corresponding to the measurements presented in the Results section where the kinematic mount, translation stage and integrating sphere are characterized. (ZIP) [file pone.0169832.s001.zip › Supplementary Figure Data/Fig_9.txt]

Data point	Intensity	hist. Center	power [W]
0	4165985	137	0.278
1	3969300	131	0.257
2	3678908	122	0.229
3	3455772	114	0.208
4	3161907	105	0.181
5	2836365	95	0.151
6	2415708	81	0.113
7	2217699	75	0.096
8	1872314	64	0.070
9	1181895	42	0.039
10	53954	6	0.007
